# Supplementary material for: Transferability of N-terminal mutations of pyrrolysyl-tRNA synthetase in one species to that in another species on unnatural amino acid incorporation efficiency
Source: Amino Acids. 2020 Dec 17;53(1):89–96. doi: 10.1007/s00726-020-02927-z (PMC7822784; doi:10.1007/s00726-020-02927-z)
Supplement: Supplementary file 2 — Original fluorescence data for unnatural amino acid incorporation efficiency by different MbPylRS variants. Methodological details are given in under Material and Methods section (XLSX 85 KB) [file 726_2020_2927_MOESM2_ESM.xlsx]

## Sheet: Sheet1
AN10 : wt
TLW33: wt*
SP110: AcKRS
TLW36: AcKRS*
TLW16: PrKRS
TLW35: PrKRS*
TLW15: PCCRS
TLW24: PCCRS

## Sheet: PylRS
FL gain = 1000
25 oC																average	std
AN10 without UAA		Date	20190923	20190923	20190930	20190930	20191007	20191007	20191007	20191007	20191007	20191007
		Sample ID	20190923-D1-1	20190923-D1-2	20190930-D2-1	20190930-D2-2	20191007-YHT1-1	20191007-YHT1-2	20191007-DI4-1	20191007-DI4-2	20191007-CT1-1	20191007-CT1-1
		Transformation	D1	D1	DI2	DI2	YHT1	YHT1	DI4	DI4	CT1	CT1
		Plasmid	AN10	AN10	AN10	AN10	AN10	AN10	AN10	AN10	AN10	AN10								AN10	TLW33
		UAA	-	-	-	-	-	-	-	-	-	-							flourescence	MbPylRS	MbPylRS*		T-Test
		OD at induction	0.625	0.625	0.62	0.62	0.74	0.74	0.62	0.62	0.63	0.63							no UAA, 37°C	146.1	109.125		MbPylRS, 37°C vs 25°C		0.0154142
		OD after 18 h	3.5	3.45	2.85	2.8	3	2.8	3	3.1	2.5	2.7				2.97	0.315524		BocK, 37°C	7442.9	5081.43		MbPylRS*, 37°C vs 25°C		0.587234
		Normalised FL	122	149	134	145	113	111	82	82	46	50				103.4	36.9751		no UAA, 25°C	103.4	82.7083		37°C, BocK, MbPylRS vs MbPylRS*		0.0101338
		OD x FL	427	514.05	381.9	406	339	310.8	246	254.2	115	135				312.895	127.51		BocK, 25°C	5022.72	5918.78		25°C, BocK, MbPylRS vs MbPylRS*		0.544018
																			std
TLW33 without UAA		Date	20190923	20190923	20190930	20190930	20190930	20190930	20191007	20191007	20191007	20191007	20191007	20191007					no UAA	67.0861	19.8238
		Sample ID	20190923-D1-3	20190923-D1-4	20190930-D2-3	20190930-D2-4	20190930-D3-3	20190930-D3-4	20191007-YHT1-3	20191007-YHT1-4	20191007-DI4-3	20191007-DI4-4	20191007-CT1-3	20191007-CT1-4					BocK	2009.52	763.808
		Transformation	D1	D1	DI2	DI2	D3	D3	YHT1	YHT1	DI4	DI4	CT1	CT1						36.9751	19.309
		Plasmid	TLW33	TLW33	TLW33	TLW33	TLW33	TLW33	TLW33	TLW33	TLW33	TLW33	TLW33	TLW33						1894.64	3900.25
		UAA	-	-	-	-	-	-	-	-	-	-	-	-
		OD at induction	0.625	0.625	0.795	0.795	0.795	0.795	0.85	0.85	0.64	0.64	0.67	0.67
		OD after 18 h	3.9	4.25	3.75	3.65	3.35	3.55	3	2.95	3.46	3.6	3.65	3.45		3.54667	0.356175
		Normalised FL	97.5	93	86	89	106	69	102	91	47	47	81	84		82.7083	19.309
		OD x FL	380.25	395.25	322.5	324.85	355.1	244.95	306	268.45	162.62	169.2	295.65	289.8		292.885	73.3805
AN10 with Lys(Boc)		Date	20190923	20190923	20190930	20191007	20191007	20191007	20191007	20191007	20191007
		Sample ID	20190923-D1-5	20190923-D1-6	20190930-D2-5	20191007-YHT1-5	20191007-YHT1-6	20191007-DI4-5	20191007-DI4-6	20191007-CT1-5	20191007-CT1-6
		Transformation	D1	D1	DI2	YHT1	YHT1	DI4	DI4	CT1	CT1
		Plasmid	AN10	AN10	AN10	AN10	AN10	AN10	AN10	AN10	AN10
		UAA	Lys(Boc)	Lys(Boc)	Lys(Boc)	Lys(Boc)	Lys(Boc)	Lys(Boc)	Lys(Boc)	Lys(Boc)	Lys(Boc)
		OD at induction	0.625	0.625	0.62	0.74	0.74	0.62	0.62	0.63	0.63
		OD after 18 h	3.4	3.9	3.7	3.5	3.45	3.95	3.85	3.2	3.3					3.58333	0.275
		Normalised FL	4956	5514.5	7738	6302	7609	3641	3148	2748	3548					5022.72	1894.64
		OD x FL	16850.4	21506.5	28630.6	22057	26251.1	14382	12119.8	8793.6	11708.4					18033.3	6920.67
																Ttest	0.544018
TLW33 with Lys(Boc)		Date	20190923	20190930	20190930	20191007	20191007	20191007	20191007	20191007	20191007
		Sample ID	20190923-D1-7	20190930-D2-8	20190930-D3-8	20191007-YHT1-7	20191007-YHT1-8	20191007-DI4-7	20191007-DI4-8	20191007-CT1-7	20191007-CT1-8
		Transformation	D1	DI2	D3	YHT1	YHT1	DI4	DI4	CT1	CT1
		Plasmid	TLW33	TLW33	TLW33	TLW33	TLW33	TLW33	TLW33	TLW33	TLW33
		UAA	Lys(Boc)	Lys(Boc)	Lys(Boc)	Lys(Boc)	Lys(Boc)	Lys(Boc)	Lys(Boc)	Lys(Boc)	Lys(Boc)
		OD at induction	0.625	0.795	0.795	0.85	0.85	0.64	0.64	0.67	0.67
		OD after 18 h	4.6	4.35	3.65	3.3	2.75	4.55	4.1	4.2	3.3					3.86667	0.646142
		Normalised FL	5048	15378	7672	6451	4894	3945	4078	3785	2018					5918.78	3900.25
		OD x FL	23220.8	66894.3	28002.8	21288.3	13458.5	17949.8	16719.8	15897	6659.4					23343.4	17418.1
37 oC		Date	20191014	20191014	20191014	20191014	20191104	20191104	20191105	20191105	20191106	20191106
AN10 without UAA		Sample ID	20190923-DI1-1	20190923-DI1-2	20191007-CT1-1	20191007-CT1-2	20191104-CT2-1	20191104-CT2-2	20191105-CT3-1	20191105-CT3-2	20191106 -DI2-1	20191106 -DI2-2
		Transformation	DI1	DI1	CT1	CT1	CT2	CT2	CT3	CT3	DI2	DI2
		Plasmid	AN10	AN10	AN10	AN10	AN10	AN10	AN10	AN10	AN10	AN10
		UAA	-	-	-	-	-	-	-	-	-	-
		OD at induction	0.62	0.62	0.64	0.64	0.78	0.78	0.62	0.62	0.6	0.6
		OD after 18 h	4.05	4.05	4.3	3.45	2.6	3.85	3.35	3.45	4.1	4.15				3.735	0.520176
		Normalised FL	100	73	67	108	168	141	131	160	253	260				146.1	67.0861
		OD x FL	405	295.65	288.1	372.6	436.8	542.85	438.85	552	1037.3	1079				544.815	284.417
TLW33 without UAA		Date	20191104	20191104	20191105	20191105	20191105	20191105	20191106	20191106
		Sample ID	20191007-CT1-3	20191007-CT1-4	20191105-DI1-3	20191105-DI1-4	20191104-CT2-3	20191104-CT2-4	20191106 -DI2-3	20191106 -DI2-4
		Transformation	CT1	CT1	DI1	DI1	CT2	CT2	DI2	DI2
		Plasmid	TLW33	TLW33	TLW33	TLW33	TLW33	TLW33	TLW33	TLW33
		UAA	-	-	-	-	-	-	-	-
		OD at induction	0.62	0.62	0.62	0.62	0.78	0.78	0.61	0.61
		OD after 18 h	4.25	4.45	4.45	3.7	3	3.95	4.55	4.2						4.06875	0.516124
		Normalised FL	77	134	109	127	129	94	97	106						109.125	19.8238
		OD x FL	327.25	596.3	485.05	469.9	387	371.3	441.35	445.2						440.419	82.4811
AN10 with Lys(Boc)		Date	20191014	20191014	20191014	20191014	20191104	20191104	20191105	20191105	20191106	20191106
		Sample ID	20190923-DI1-5	20190923-DI1-6	20191007-CT1-5	20191007-CT1-6	20191104-CT2-5	20191104-CT2-6	20191105-CT3-5	20191105-CT3-6	20191106 -DI2-5	20191106 -DI2-6
		Transformation	DI1	DI1	CT1	CT1	CT2	CT2	CT3	CT3	DI2	DI2
		Plasmid	AN10	AN10	AN10	AN10	AN10	AN10	AN10	AN10	AN10	AN10
		UAA	Lys(Boc)	Lys(Boc)	Lys(Boc)	Lys(Boc)	Lys(Boc)	Lys(Boc)	Lys(Boc)	Lys(Boc)	Lys(Boc)	Lys(Boc)
		OD at induction	0.62	0.62	0.64	0.64	0.78	0.78	0.62	0.62	0.6	0.6
		OD after 18 h	4.6	3.7	4.1	3.9	4.45	4.15	4.15	4.25	4.2	4.1				4.16	0.252543
		Normalised FL	7803	4825	6876	3627	8209	7888	8472	8103	7700	10926				7442.9	2009.52
		OD x FL	35893.8	17852.5	28191.6	14145.3	36530.1	32735.2	35158.8	34437.8	32340	44796.6				31208.2	9087.16
																		0.0101338
TLW33 with Lys(Boc)		Date	20191104	20191105	20191105	20191105	20191105	20191106	20191106
		Sample ID	20191007-CT1-7	20191105-DI1-7	20191105-DI1-8	20191104-CT2-7	20191104-CT2-8	20191106 -DI2-7	20191106 -DI2-8
		Transformation	CT1	DI1	DI1	CT2	CT2	DI2	DI2
		Plasmid	TLW33	TLW33	TLW33	TLW33	TLW33	TLW33	TLW33
		UAA	Lys(Boc)	Lys(Boc)	Lys(Boc)	Lys(Boc)	Lys(Boc)	Lys(Boc)	Lys(Boc)
		OD at induction	0.62	0.62	0.62	0.78	0.78	0.61	0.61
		OD after 18 h	4.6	4.9	4.85	4.75	4.3	5	5.25							4.80714	0.301978
		Normalised FL	4106	5580	5711	4547	5835	4195	5596							5081.43	763.808
		OD x FL	18887.6	27342	27698.3	21598.2	25090.5	20975	29379							24424.4	3974.18

## Sheet: AcKRS
FL gain = 1000	5mM											Average	std
25 oC																	SP110	TLW36
SP110 no uaa	Date	20191202	20191202	20191204	20191204	20191209	20191209									flourescence	MbAcKRS	MbAcKRS*				T-Test
	Sample ID	20191202-D1-1	20191202-D1-2	201911104-D2-1	201911104-D2-2	201911109-D3-1	201911109-D3-2									no UAA, 37°C	271.667	55.75	192.824	6.45313		37°C, AcK, MbAcKRS vs MbAcKRS*		0.00293839
	Transformation	D1	D1	D2	D2	D3	D3									AcK, 37°C	1058.83	442.75	458.752	105.225		37°C, TAcK, MbAcKRS vs MbAcKRS*		0.00612842
	Plasmid	SP110	SP110	SP110	SP110	SP110	SP110									TAcK, 37°C	359.667	156.5	164.955	50.9482		37°C, PrK, MbAcKRS vs MbAcKRS*		0.738464
	UAA	-	-	-	-	-	-									PrK, 37°C	3104.4	2851.25	1146.95	1374.95		25°C, AcK, MbAcKRS vs MbAcKRS*		0.612339
	OD at induction	0.8	0.8	0.62	0.62	0.75	0.75									no UAA, 25°C	153.333	176.5	106.052	86.2008		25°C, TAcK, MbAcKRS vs MbAcKRS*		0.389968
	OD after 18 h	3.5	3.3	3.35	3.7	4.8	4.35					3.83333	1.55154			AcK, 25°C	911.5	1013.33	402.866	255.22		25°C, PrK, MbAcKRS vs MbAcKRS*		0.144272
	Normalised FL	256	260	137	181	47	39					153.333	106.052			TAcK, 25°C	339.333	389.875	129.355	83.1924
	OD x FL	896	858	458.95	669.7	225.6	169.65					546.317	351.862			PrK, 25°C	4620.67	5972	1589.73	1610.63
TLW36 with no uaa	Date	20191202	20191202	20191204	20191204	20191209	20191209
	Sample ID	201911102-D1-3	201911102-D1-4	201911109-D2-1	201911109-D2-2	201911109-D3-1	201911109-D3-2
	Transformation	D1	D1	D2	D2	D3	D3
	Plasmid	TLW36	TLW36	TLW36	TLW36	TLW36	TLW36
	UAA	-	-	-	-	-	-
	OD at induction	1	1	0.65	0.65	0.64	0.64
	OD after 18 h	4.2	3.8	3.7	3.55	3.6	3.65					3.75	1.43373
	Normalised FL	213	270	169	100	174	133					176.5	86.2008
	OD x FL	894.6	1026	625.3	355	626.4	485.45					668.792	341.013
SP110 with AcK	Date	20191202	20191202	20191204	20191204	20191209	20191209
	Sample ID	201911102-D1-5	201911102-D1-6	201911104-D2-3	201911104-D2-4	201911109-D3-3	201911109-D3-4
	Transformation	D1	D1	D2	D2	D3	D3
	Plasmid	SP110	SP110	SP110	SP110	SP110	SP110
	UAA	AcK	AcK	AcK	AcK	AcK	AcK
	OD at induction	0.8	0.8	0.62	0.62	0.75	0.75
	OD after 18 h	3.95	4.05	3.75	3.7	4.85	4.65					4.15833	0.480017
	Normalised FL	1362	1397	779	949	480	502					911.5	402.866
	OD x FL	5379.9	5657.85	2921.25	3511.3	2328	2334.3					3688.77	1486.21
TLW36 with AcK	Date	20191202	20191202	20191204	20191204	20191209	20191209
	Sample ID	201911102-D1-7	201911102-D1-8	201911109-D2-3	201911109-D2-4	201911109-D3-3	201911109-D3-4
	Transformation	D1	D1	D2	D2	D3	D3
	Plasmid	TLW36	TLW36	TLW36	TLW36	TLW36	TLW36
	UAA	AcK	AcK	AcK	AcK	AcK	AcK
	OD at induction	1	1	0.65	0.65	0.64	0.64
	OD after 18 h	4.35	4.25	3.9	4	4	3.85					4.05833	0.198536
	Normalised FL	1212	1400	779	734	1002	953					1013.33	255.22
	OD x FL	5272.2	5950	3038.1	2936	4008	3669.05					4145.56	1221.54
SP110 with TAcK	Date	20191202	20191202	20191204	20191204	20191209	20191209
	Sample ID	201911102-D1-9	201911102-D1-10	201911104-D2-5	201911104-D2-6	201911109-D3-5	201911109-D3-6
	Transformation	D1	D1	D2	D2	D3	D3
	Plasmid	SP110	SP110	SP110	SP110	SP110	SP110
	UAA	TAcK	TAcK	TAcK	TAcK	TAcK	TAcK
	OD at induction	0.8	0.8	0.62	0.62	0.75	0.75
	OD after 18 h	4.35	4.35	4.55	3.65	5	4.95					4.475	0.49371
	Normalised FL	522	446	300	361	203	204					339.333	129.355
	OD x FL	2270.7	1940.1	1365	1317.65	1015	1009.8					1486.37	512.552
TLW36 with TAcK	Date	20191202	20191202	20191204	20191204	20191209	20191209	201911109	201911110
	Sample ID	201911102-D1-11	201911102-D1-12	201911109-D2-5	201911109-D2-6	201911109-D3-5	201911109-D3-6	201911109-D4-2	201911109-D4-3
	Transformation	D1	D1	D2	D2	D3	D3	D4	D4
	Plasmid	TLW36	TLW36	TLW36	TLW36	TLW36	TLW36	TLW36	TLW36
	UAA	TAcK	TAcK	TAcK	TAcK	TAcK	TAcK	TAcK	TAcK
	OD at induction	1	1	0.65	0.65	0.64	0.64	0.64	0.64
	OD after 18 h	4.55	4.55	5.4	4.6	4.2	4.6	5.6	5.4			4.8625	0.52013
	Normalised FL	453	542	258	370	334	401	388	373			389.875	83.1924
	OD x FL	2061.15	2466.1	1393.2	1702	1402.8	1844.6					1811.64	411.32
SP110 with PrK	Date	20191202	20191202	20191204	20191204	20191209	20191209
	Sample ID	201911102-D1-13	201911102-D1-14	201911104-D2-7	201911104-D2-8	201911109-D3-7	201911109-D3-8
	Transformation	D1	D1	D2	D2	D3	D3
	Plasmid	SP110	SP110	SP110	SP110	SP110	SP110
	UAA	PrK	PrK	PrK	PrK	PrK	PrK
	OD at induction	0.8	0.8	0.62	0.62	0.75	0.75
	OD after 18 h	4.25	4.75	4.25	4.4	5.65	5.15					4.74167	0.564284
	Normalised FL	6201	6891	4328	4104	3041	3159					4620.67	1589.73
	OD x FL	26354.2	32732.2	18394	18057.6	17181.7	16268.9					21498.1	6591.47
TLW36 with PrK	Date	20191202	20191202	20191204	20191204	20191209	20191209	201911110	201911110
	Sample ID	201911102-D1-15	201911102-D1-16	201911109-D2-7	201911109-D2-8	201911109-D3-7	201911109-D3-8	201911109-D4-4	201911109-D4-5
	Transformation	D1	D1	D2	D2	D3	D3	D4	D4
	Plasmid	TLW36	TLW36	TLW36	TLW36	TLW36	TLW36	TLW36	TLW36
	UAA	PrK	PrK	PrK	PrK	PrK	PrK	PrK	PrK
	OD at induction	1	1	0.65	0.65	0.64	0.64	0.64	0.64
	OD after 18 h	5.15	5	5.45	5.12	4.65	5	6.3	5.75			5.3025	0.518563
	Normalised FL	6913	6473	3141	5466	4766	5476	8310	7231			5972	1610.63
	OD x FL	35602	32365	17118.5	27985.9	22161.9	27380	52353	41578.2			32068.1	11178.8
37 oC
SP110 without UAA	Date	20191205	20191205	20191211	20191212	20191212	20191211
	Sample ID	20191205-CT1-7	20191205-CT1-8	20191211-CT2-1	20191212-CT3-1	20191212-CT3-2	20191211-CT2-2
	Transformation	CT1	CT1	CT2	CT3	CT3	CT2
	Plasmid	SP110	SP110	SP110	SP110	SP110	SP110
	UAA	-	-	-	-	-	-
	OD at induction	0.6	0.6	0.77	0.69	0.69	0.77
	OD after 18 h	3.7	3.5	4.85	4.9	4.9	4.85					4.45	0.661816
	Normalised FL	106	136	299	228	222	639					271.667	192.824
	OD x FL	392.2	476	1450.15	1117.2	1087.8	3099.15					1270.42	983.438
TLW36 without UAA	Date	20191205	20191205	20191211	20191211	20191211	20191211	20191206	20191206
	Sample ID	20191205-CT1-1	20191205-CT1-2	20191211-CT2-1	20191211-CT2-2	20191211-CT3-1	20191211-CT3-2	20191206-CT4-1	20191206-CT4-1
	Transformation	CT1	CT1	CT2	CT2	CT3	CT3	CT4	CT4
	Plasmid	TLW36	TLW36	TLW36	TLW36	TLW36	TLW36	TLW36	TLW36
	UAA	-	-	-	-	-	-	-	-
	OD at induction	0.69	0.69	0.81	0.81	0.82	0.82	0.64	0.64
	OD after 18 h	4.7	4.8	5.6	5.4	6.1	5.9	3.85	3.85			5.025	0.87096
	Normalised FL	59	61	62	54	50	43	58	59			55.75	6.45313
	OD x FL	277.3	292.8	347.2	291.6	305	253.7	223.3	227.15			277.256	41.552
SP110 with AcK	Date	20191205	20191205	20191211	20191211	20191212	20191212
	Sample ID	20191205-CT1-7	20191205-CT1-8	20191211-CT2-1	20191211-CT2-2	20191212-CT3-1	20191212-CT3-2
	Transformation	CT1	CT1	CT2	CT2	CT3	CT3
	Plasmid	SP110	SP110	SP110	SP110	SP110	SP110
	UAA	AcK	AcK	AcK	AcK	AcK	AcK
	OD at induction	0.6	0.6	0.77	0.77	0.69	0.69
	OD after 18 h	3.65	3.7	4.8	4.7	4.5	4.2					4.25833	0.496404
	Normalised FL	597	571	1385	1755	962	1083					1058.83	458.752
	OD x FL	2179.05	2112.7	6648	8248.5	4329	4548.6					4677.64	2432.83
TLW36 with AcK	Date	20191205	20191205	20191211	20191211	20191211	20191211	20191206	20191206
	Sample ID	20191205-CT1-7	20191205-CT1-8	20191211-CT2-1	20191211-CT2-2	20191211-CT3-1	20191211-CT3-2	20191206-CT4-1	20191206-CT4-1
	Transformation	CT1	CT1	CT2	CT2	CT3	CT3	CT4	CT4
	Plasmid	TLW36	TLW36	TLW36	TLW36	TLW36	TLW36	TLW36	TLW36
	UAA	AcK	AcK	AcK	AcK	AcK	AcK	AcK	AcK
	OD at induction	0.69	0.69	0.81	0.81	0.82	0.82	0.64	0.64
	OD after 18 h	5.1	5.3	5.8	5.7	4.9	6.1	4.5	4.9			5.2875	0.540998
	Normalised FL	363	272	549	534	440	350	554	480			442.75	105.225
	OD x FL	1851.3	1441.6	3184.2	3043.8	2156	2135	2493	2352			2332.11	579.765
SP110 with TAcK	Date	20191205	20191205	20191211	20191211	20191212	20191212
	Sample ID	20191205-CT1-3	20191205-CT1-4	20191211-CT2-1	20191211-CT2-2	20191212-CT3-1	20191212-CT3-2
	Transformation	CT1	CT1	CT2	CT2	CT3	CT3
	Plasmid	SP110	SP110	SP110	SP110	SP110	SP110
	UAA	TAcK	TAcK	TAcK	TAcK	TAcK	TAcK
	OD at induction	0.6	0.6	0.77	0.77	0.69	0.69
	OD after 18 h	3.35	3.9	5	5.1	4.2	5.2					4.45833	0.756582
	Normalised FL	124	208	421	509	537	359					359.667	164.955
	OD x FL	415.4	811.2	2105	2595.9	2255.4	1866.8					1674.95	864.795
TLW36 with TAcK	Date	20191205	20191205	20191211	20191211	20191211	20191211	20191206	20191206
	Sample ID	20191205-CT1-5	20191205-CT1-6	20191211-CT2-1	20191211-CT2-2	20191211-CT3-1	20191211-CT3-2	20191206-CT4-1	20191206-CT4-1
	Transformation	CT1	CT1	CT2	CT2	CT3	CT3	CT4	CT4
	Plasmid	TLW36	TLW36	TLW36	TLW36	TLW36	TLW36	TLW36	TLW36
	UAA	TAcK	TAcK	TAcK	TAcK	TAcK	TAcK	TAcK	TAcK
	OD at induction	0.69	0.69	0.81	0.81	0.82	0.82	0.64	0.64
	OD after 18 h	4.9	5.3	6	6.6	7.2	6.8	5	5.4			5.9	0.879935
	Normalised FL	166	180	204	174	77	75	191	185			156.5	50.9482
	OD x FL	813.4	954	1224	1148.4	554.4	510	955	999			894.775	256.694
SP110 with Prk	Date	20191205	20191205	20191211	20191212	20191212
	Sample ID	20191205-CT1-5	20191205-CT1-6	20191211-CT2-1	20191212-CT3-1	20191212-CT3-2
	Transformation	CT1	CT1	CT2	CT3	CT3
	Plasmid	SP110	SP110	SP110	SP110	SP110
	UAA	Prk	Prk	Prk	Prk	Prk
	OD at induction	0.6	0.6	0.77	0.69	0.69
	OD after 18 h	4.3	4.35	5.2	5.5	5.8						5.03	0.677864
	Normalised FL	2052	2116	4875	3294	3185						3104.4	1146.95
	OD x FL	8823.6	9204.6	25350	18117	18473						15993.6	6994.6
TLW36 with Prk	Date	20191205	20191205	20191211	20191211	20191211	20191206	20191206	20191211
	Sample ID	20191205-CT1-3	20191205-CT1-4	20191211-CT2-1	20191211-CT2-2	20191211-CT3-1	20191206-CT4-1	20191206-CT4-1	20191211-CT3-2
	Transformation	CT1	CT1	CT2	CT2	CT3	CT4	CT4	CT3
	Plasmid	TLW36	TLW36	TLW36	TLW36	TLW36	TLW36	TLW36	TLW36
	UAA	Prk	Prk	Prk	Prk	Prk	Prk	Prk	Prk
	OD at induction	0.69	0.69	0.81	0.81	0.82	0.64	0.64	0.82
	OD after 18 h	4.95	5.3	5.8	6.5	6.7	5.3	5.5	7			5.88125	0.755899
	Normalised FL	2469	2457	3211	3650	1499	4534	4399	591			2851.25	1374.95
	OD x FL	12221.6	13022.1	18623.8	23725	10043.3	24030.2	24194.5	4137			16249.7	7531.39

## Sheet: PrKRS
FL gain = 1000	5mM
37 oC
TLW16 without UAA	Date	20191218	20191218	20200122	20200122	20200122	20200122
	Sample ID	20191218-CT1-1	20191218-CT1-2	20191218-CT2-1	20191218-CT2-2	20191218-CT3-1	20191218-CT3-2
	Transformation	CT1	CT1	CT2	CT2	CT3	CT3													TLW16	TLW35
	Plasmid	TLW16	TLW16	TLW16	TLW16	TLW16	TLW16												flourescence	MbPrKRS	MbPrKRS*				T-Test
	UAA	-	-	-	-	-	-												no UAA, 37°C	97.3333	40.4167	31.5066	18.0427		37°C, AcK, MbPrKRS vs MbPrKRS*		8.31496e-07
	OD at induction	0.72	0.72	0.79	0.79	0.62	0.62												AcK, 37°C	384.333	84.625	81.3257	38.1311		37°C, PrK, MbPrKRS vs MbPrKRS*		1.21738e-07
	OD after 18 h	4.55	4.95	5	4.6	3.4	3.7								4.36667	0.66458			PrK, 37°C	4066.5	203.429	853.002	113.77		25°C, AcK, MbPrKRS vs MbPrKRS*		0.0125467
	Normalised FL	56	78	150	101	93	106								97.3333	31.5066			no UAA, 25°C	23.5	38.8333	8.28855	24.095		25°C, PrK, MbPrKRS vs MbPrKRS*		0.0143642
	OD x FL	254.8	386.1	750	464.6	316.2	392.2								427.317	173.525			AcK, 25°C	76.6667	42	24.9132	12.7122
																			PrK, 25°C	2038.8	134.667	1556.21	88.1355
TLW35 without UAA	Date	20191219	20191219	20200122	20200122	20200224	20200224	20200226	20200226	20200303	20200303	20200303	20200303
	Sample ID	20191219-CT1-7	20191219-CT1-8	20191218-CT2-1	20191218-CT2-2	20200224-DI4-1	20200224-DI4-2	20200226-DI5-1	20200226-DI5-2	20200303-DI6-1	20200303-DI6-2	20200303-DI7-1	20200303-DI7-2
	Transformation	CT1	CT1	CT2	CT2	DI4	DI4	DI5	DI5	DI6	DI6	DI7	DI7
	Plasmid	TLW35	TLW35	TLW35	TLW35	TLW35	TLW35	TLW35	TLW35	TLW35	TLW35	TLW35	TLW35
	UAA	-	-	-	-	-	-	-	-	-	-	-	-
	OD at induction	0.72	0.72	0.78	0.78	0.64	0.64	0.67	0.67	0.61	0.61	0.6	0.6
	OD after 18 h	5.9	5.4	7.2	6.8	5.35	5.65	5.8	4.35	5.05	5.8	5.9	4.75		5.6625	0.792328
	Normalised FL	78	48	33	30	32	37	49	71	32	19	25	31		40.4167	18.0427
	OD x FL	460.2	259.2	237.6	204	171.2	209.05	284.2	308.85	161.6	110.2	147.5	147.25		225.071	95.357
TLW16 with AcK	Date	20191218	20191218	20200122	20200122	20200122	20200122
	Sample ID	20191218-CT1-7	20191218-CT1-8	20191218-CT2-1	20191218-CT2-2	20191218-CT3-1	20191218-CT3-2
	Transformation	CT1	CT1	CT2	CT2	CT3	CT3
	Plasmid	TLW16	TLW16	TLW16	TLW16	TLW16	TLW16
	UAA	AcK	AcK	AcK	AcK	AcK	AcK
	OD at induction	0.72	0.72	0.79	0.79	0.62	0.62
	OD after 18 h	4.7	4.35	4.8	4.7	3.3	3.1								4.15833	0.760537
	Normalised FL	286	276	416	444	427	457								384.333	81.3257
	OD x FL	1344.2	1200.6	1996.8	2086.8	1409.1	1416.7								1575.7	370.372
TLW35 with AcK	Date	20191218	20191218	20200122	20200122	20200224	20200224	20200226	20200226
	Sample ID	20191218-CT1-7	20191218-CT1-8	20191218-CT2-1	20191218-CT2-2	20200224-DI4-3	20200224-DI4-4	20200226-DI5-3	20200226-DI5-4
	Transformation	CT1	CT1	CT2	CT2	DI4	DI4	DI5	DI5
	Plasmid	TLW35	TLW35	TLW35	TLW35	TLW35	TLW35	TLW35	TLW35
	UAA	AcK	AcK	AcK	AcK	AcK	AcK	AcK	AcK
	OD at induction	0.72	0.72	0.78	0.78	0.64	0.64	0.67	0.67
	OD after 18 h	5.8	5.1	6.1	6	1.2	1	2.4	3.55						3.89375	2.15049
	Normalised FL	129	132	63	64	43	44	77	125						84.625	38.1311
	OD x FL	748.2	673.2	384.3	384	51.6	44	184.8	443.75						364.231	262.54
TLW16 with Prk	Date	20191218	20191218	20200122	20200122	20200122	20200122
	Sample ID	20191218-CT1-3	20191218-CT1-4	20191218-CT2-1	20191218-CT2-2	20191218-CT3-1	20191218-CT3-2
	Transformation	CT1	CT1	CT2	CT2	CT3	CT3
	Plasmid	TLW16	TLW16	TLW16	TLW16	TLW16	TLW16
	UAA	Prk	Prk	Prk	Prk	Prk	Prk
	OD at induction	0.72	0.72	0.79	0.79	0.62	0.62
	OD after 18 h	4.95	5.3	5.4	5.6	3.7	3.8								4.79167	0.834516
	Normalised FL	3359	2752	4407	4149	4931	4801								4066.5	853.002
	OD x FL	16627	14585.6	23797.8	23234.4	18244.7	18243.8								19122.2	3663.86
TLW35 with Prk	Date	20200224	20200224	20200226	20200226	20200303	20200303	20200303
	Sample ID	20200224-DI4-5	20200224-DI4-6	20200226-DI5-5	20200226-DI5-6	20200303-DI6-3	20200303-DI6-4	20200303-DI7-3
	Transformation	DI4	DI4	DI5	DI5	DI6	DI6	DI7
	Plasmid	TLW35	TLW35	TLW35	TLW35	TLW35	TLW35	TLW35
	UAA	Prk	Prk	Prk	Prk	Prk	Prk	Prk
	OD at induction	0.64	0.64	0.67	0.67	0.61	0.61	0.6
	OD after 18 h	5.3	5.8	5	5.15	5.65	5.15	5.7							5.39286	0.318105
	Normalised FL	110	108	381	323	133	249	120							203.429	113.77
	OD x FL	583	626.4	1905	1663.45	751.45	1282.35	684							1070.81	544.505
FL gain = 1000	5mM
25 oC
TLW16 without UAA	Date	20200204	20200204	20200211	20200211	20200211	20200211
	Sample ID	20200204-DI1-1	20200204-DI1-2	20200211-DI2-1	20200211-DI2-2	20200211-DI3-1	20200211-DI3-2
	Transformation	DI1	DI1	DI2	DI2	DI3	DI3
	Plasmid	TLW16	TLW16	TLW16	TLW16	TLW16	TLW16
	UAA	-	-	-	-	-	-
	OD at induction	0.7	0.7	0.86	0.86	0.7	0.7
	OD after 18 h	3.75	0.8	3.45	3.3	3.85	3.5								3.10833	1.14866
	Normalised FL	39	25	21	22	19	15								23.5	8.28855
	OD x FL	146.25	20	72.45	72.6	73.15	52.5								72.825	41.4611
TLW35 without UAA	Date	20200203	20200203	20200203	20200203	20200211	20200211
	Sample ID	20200203-DI1-1	20200203-DI1-2	20200203-DI2-1	20200203-DI2-2	20200211-DI3-1	20200211-DI3-2
	Transformation	D1	D1	D2	D2	D3	D3
	Plasmid	TLW35	TLW35	TLW35	TLW35	TLW35	TLW35
	UAA	-	-	-	-
	OD at induction	0.7	0.7	0.69	0.69	0.88	0.88
	OD after 18 h	5.95	4.85	8	7.55	6.35	6.7								6.56667	1.13255
	Normalised FL	25	26	31	87	26	38								38.8333	24.095
	OD x FL	148.75	126.1	248	656.85	165.1	254.6								266.567	198.351
TLW16 with AcK	Date	20200204	20200204	20200211	20200211	20200211	20200211
	Sample ID	20200204-DI1-3	20200204-DI1-4	20200211-DI2-3	20200211-DI2-4	20200211-DI3-3	20200211-DI3-4
	Transformation	D1	D1	D2	D2	D3	D3
	Plasmid	TLW16	TLW16	TLW16	TLW16	TLW16	TLW16
	UAA	AcK	AcK	AcK	AcK	AcK	AcK
	OD at induction	0.7	0.7	0.86	0.86	0.7	0.7
	OD after 18 h	4.15	1.03	3.65	3.5	3.4	3.35								3.18	1.09215
	Normalised FL	122	81	55	78	70	54								76.6667	24.9132
	OD x FL	506.3	83.43	200.75	273	238	180.9								247.063	142.307
TLW35 with AcK	Date	20200203	20200203	20200203	20200203	20200211	20200211
	Sample ID	20200203-DI1-3	20200203-DI1-4	20200203-DI2-3	20200203-DI2-4	20200211-DI3-3	20200211-DI3-4
	Transformation	D1	D1	D2	D2	D3	D3
	Plasmid	TLW35	TLW35	TLW35	TLW35	TLW35	TLW35
	UAA	AcK	AcK	AcK	AcK	AcK	AcK
	OD at induction	0.7	0.7	0.69	0.69	0.88	0.88
	OD after 18 h	5.95	5.95	7.15	7.6	6.25	6.15								6.50833	0.696
	Normalised FL	28	26	40	50	54	54								42	12.7122
	OD x FL	166.6	154.7	286	380	337.5	332.1								276.15	94.3688
TLW16 with Prk	Date	20200204	20200211	20200211	20200211	20200211
	Sample ID	20200204-DI1-6	20200204-DI1-7	20200211-DI2-5	20200211-DI2-6	20200211-DI3-5
	Transformation	D1	D2	D2	D3	D3
	Plasmid	TLW16	TLW17	TLW18	TLW19	TLW20
	UAA	PrK	PrK	PrK	PrK	PrK
	OD at induction	0.7	0.86	0.86	0.7	0.7
	OD after 18 h	2	4.5	4.1	4.2	4.25									3.81	1.0225
	Normalised FL	4810	1217	1317	1255	1595									2038.8	1556.21
	OD x FL	9620	5476.5	5399.7	5271	6778.75									6509.19	1842.58
TLW35 with Prk	Date	20200203	20200203	20200211	20200211	20200203	20200203
	Sample ID	20200203-DI1-7	20200203-DI1-8	20200211-DI3-5	20200211-DI3-6
	Transformation	D1	D1	D3	D3	D2	D2
	Plasmid	TLW35	TLW35	TLW35	TLW35	TLW35	TLW35
	UAA	PrK	PrK	PrK	PrK	PrK	PrK
	OD at induction	0.7	0.7	0.88	0.88	0.69	0.69
	OD after 18 h	5.7	4.95	6.7	6.15	7.4	5.8								6.11667	0.851274
	Normalised FL	154	185	235	182	28	24								134.667	88.1355
	OD x FL	877.8	915.75	1574.5	1119.3	207.2	139.2								805.625	549.387

## Sheet: PCCRS
FL gain = 1000	5mM	1 ml
25 oC
TLW15 without UAA	Date	20200225	20200225	20200225	20200225	20200225	20200225
	Sample ID	20200225-DI6-1	20200225-DI6-2	20200225-DI7-1	20200225-DI7-2	20200225-DI8-1	20200225-DI8-2
	Transformation	DI6	DI6	DI7	DI7	DI8	DI8
	Plasmid	TLW24	TLW24	TLW24	TLW24	TLW24	TLW24						TLW15	TLW34
	UAA	-	-	-	-	-	-					flourescence	MbPCCRS	MbPCCRS*		T-Test
	OD at induction	0.71	0.71	0.63	0.63	0.64	0.64					no UAA, 37°C	79.8333	15.1667		37°C, PCC, MbPCCRS vs MbPCCRS*		1.22659e-06
	OD after 18 h	3.6	3.85	3.7	3.4	3.4	3.45		3.56667	1.35844		PCC, 37°C	1827.5	20.6667		25°C, PCC, MbPCCRS vs MbPCCRS*		1.03144e-05
	Normalised FL	26	24	43	45	45	56		39.8333	18.8275		no UAA, 25°C	39.8333	37.8333
	OD x FL	93.6	92.4	159.1	153	153	193.2		140.717	64.4478		PCC, 25°C	493.8	59.8333
TLW34 without UAA	Date	20200225	20200225	20200225	20200225	20200225	20200225					std
	Sample ID	20200225-DI3-1	20200225-DI3-2	20200225-DI4-1	20200225-DI4-2	20200225-DI5-1	20200225-DI5-2					no UAA	33.5304	6.4291
	Transformation	DI3	DI3	DI4	DI4	DI5	DI5					BocK	794.596	7.88911
	Plasmid	TLW24	TLW24	TLW24	TLW24	TLW24	TLW24						18.8275	15.0539
	UAA	PCC	PCC	PCC	PCC	PCC	PCC						228.897	26.0494
	OD at induction	0.63	0.63	0.69	0.69	0.68	0.68
	OD after 18 h	6.6	6.9	6.75	7.4	6.4	6.2		6.70833	2.56434
	Normalised FL	33	31	39	38	41	45		37.8333	15.0539
	OD x FL	217.8	213.9	263.25	281.2	262.4	279		252.925	99.3855
TLW15 with PCCRS	Date	20200225	20200225	20200225	20200225	20200225
	Sample ID	20200225-DI6-3	20200225-DI7-3	20200225-DI7-4	20200225-DI8-3	20200225-DI8-4
	Transformation	DI6	DI7	DI7	DI8	DI8
	Plasmid	TLW15	TLW15	TLW15	TLW15	TLW15
	UAA	-	-	-	-	-
	OD at induction	0.71	0.63	0.63	0.64	0.64
	OD after 18 h	3.15	3	3	2.95	3.05			3.03	1.23885
	Normalised FL	317	471	466	621	594			493.8	228.897
	OD x FL	998.55	1413	1398	1831.95	1811.7			1490.64	682.35
TLW34 with PCCRS	Date	20200225	20200225	20200225	20200225	20200225	20200225
	Sample ID	20200225-DI3-3	20200225-DI3-4	20200225-DI4-3	20200225-DI4-4	20200225-DI5-3	20200225-DI5-4
	Transformation	DI3	DI3	DI4	DI4	DI5	DI5
	Plasmid	TLW24	TLW24	TLW24	TLW24	TLW24	TLW24
	UAA	PCC	PCC	PCC	PCC	PCC	PCC
	OD at induction	0.63	0.63	0.69	0.69	0.68	0.68
	OD after 18 h	5.7	5.4	5.4	5.75	5.35	5.52		5.52	2.09207
	Normalised FL	43	43	65	60	72	76		59.8333	26.0494
	OD x FL	245.1	232.2	351	345	385.2	419.52		329.67	142.393
FL gain = 1000	5mM
37 oC
TLW15 without UAA	Date	20200224	20200224	20200224	20200224	20200224	20200224
	Sample ID	20200226-DI3-1	20200226-DI3-2	20200226-DI4-1	20200226-DI4-2	20200226-DI5-1	20200226-DI5-2
	Transformation	DI3	DI3	DI4	DI4	DI5	DI5
	Plasmid	TLW15	TLW15	TLW15	TLW15	TLW15	TLW15
	UAA	-	-	-	-	-	-
	OD at induction	0.68	0.68	0.68	0.68	0.65	0.65
	OD after 18 h	4.75	5.3	4.85	4.75	4.65	5.45		4.95833	1.89846
	Normalised FL	79	57	102	67	88	86		79.8333	33.5304
	OD x FL	375.25	302.1	494.7	318.25	409.2	468.7		394.7	165.336
TLW34 without UAA	Date	20200226	20200226	20200226	20200226	20200226	20200226
	Sample ID	20200226-DI6-1	20200226-DI6-2	20200226-DI7-1	20200226-DI7-2	20200226-DI8-1	20200226-DI8-2
	Transformation	DI6	DI6	DI7	DI7	DI8	DI8
	Plasmid	TLW34	TLW34	TLW34	TLW34	TLW34	TLW34
	UAA	-	-	-	-	-	-
	OD at induction	0.67	0.67	0.65	0.65	0.63	0.63
	OD after 18 h	5.7	5.65	5.6	4.85	5.75	5.85		5.56667	2.12972
	Normalised FL	13	17	19	18	12	12		15.1667	6.4291
	OD x FL	74.1	96.05	106.4	87.3	69	70.2		83.8417	34.6323
TLW15 with PCCRS	Date	20200224	20200224	20200224	20200224	20200224	20200224
	Sample ID	20200226-DI3-3	20200226-DI3-4	20200226-DI4-3	20200226-DI4-4	20200226-DI5-3	20200226-DI5-4
	Transformation	DI3	DI3	DI4	DI4	DI5	DI5
	Plasmid	TLW15	TLW15	TLW15	TLW15	TLW15	TLW15
	UAA	PCC	PCC	PCC	PCC	PCC	PCC
	OD at induction	0.68	0.68	0.68	0.68	0.65	0.65
	OD after 18 h	3.75	3.45	4	3.55	3.45	4.1		3.71667	1.4282
	Normalised FL	1400	1189	2088	1992	2016	2280		1827.5	794.596
	OD x FL	5250	4102.05	8352	7071.6	6955.2	9348		6846.47	3131.7
TLW34 with PCCRS	Date	20200226	20200226	20200226	20200226	20200226	20200226
	Sample ID	20200226-DI6-3	20200226-DI6-4	20200226-DI7-3	20200226-DI7-4	20200226-DI8-3	20200226-DI8-4
	Transformation	DI6	DI6	DI7	DI7	DI8	DI8
	Plasmid	TLW34	TLW34	TLW34	TLW34	TLW34	TLW34
	UAA	PCC	PCC	PCC	PCC	PCC	PCC
	OD at induction	0.67	0.67	0.65	0.65	0.63	0.63
	OD after 18 h	4.6	4.6	5.1	4.8	4.7	5.25		4.84167	1.84684
	Normalised FL	20	19	22	20	21	22		20.6667	7.88911
	OD x FL	92	87.4	112.2	96	98.7	115.5		100.3	39.2682
